# Supplementary material for: Phytocannabinoids in the Pharmacotherapy of Psoriasis
Source: Molecules. 2023 Jan 25;28(3):1192. doi: 10.3390/molecules28031192 (PMC9920113; doi:10.3390/molecules28031192)
Supplement: Supplementary file 1 [file molecules-28-01192-s001.zip]

Archive with 1 entries (1 files):
- molecules-2147796-supplementary.pdf
